# Supplementary material for: The Role of CDR1as in Proliferation and Differentiation of Human Umbilical Cord-Derived Mesenchymal Stem Cells
Source: Stem Cells Int. 2019 Jun 12;2019:2316834. doi: 10.1155/2019/2316834 (PMC6594288; doi:10.1155/2019/2316834)
Supplement: Supplementary Materials — Supplementary Data1: five circRNA candidates with the highest sequencing scores in MSC from circBase Maass 2017. Figure 1: the relative expression levels of circRNAs in different cell lines. [file 2316834.f1.zip]

Archive with 2 entries (2 files):
- Supplementary Figure.pdf
- Supplementary Table 1.xlsx
