# Supplementary material for: The Role of CDR1as in Proliferation and Differentiation of Human Umbilical Cord-Derived Mesenchymal Stem Cells
Source: Stem Cells Int. 2019 Jun 12;2019:2316834. doi: 10.1155/2019/2316834 (PMC6594288; doi:10.1155/2019/2316834)
Supplement: Supplementary Materials — Supplementary Data1: five circRNA candidates with the highest sequencing scores in MSC from circBase Maass 2017. Figure 1: the relative expression levels of circRNAs in different cell lines. [file 2316834.f1.zip › Supplementary Table 1.xlsx]

## Sheet: Sheet1
Supplementary Data1 : five circRNA candidates with highest sequencing scores in MSC from circBase Maass 2017.
Position,chrom: start-end	circRNA ID	spliced_seq_length	MSC sequencing scores	genomic_length	gene symbol	Spliced reads
chrX:139865339-139866824	hsa_circ_0001946	1485	8	1485	CDR1as	GGTTTCCGATGGCACCTGTGTCAAGGTCTTCCAACAACTCCGGGTCTTCCAGCGACTTCAAGTCTTCCAATAATCTCAAGGTCTTCCAGATAATCCTGAGCTTCCAGAAAATCCACATCTTCCAGACAATCCATGTCTTCCGGACAATCCATGTCTTCCAAGAAGCTCCAAGTCTTCCAGTAAATCAAGTCTTCCAGCAAATCCAGTCTTCCAGCAATTACTGGTCTTCCACCAAATCCAGATCTTCCAGGAAAATCCACGTCTTCCAGGAAATCCATGTCTTCCAATAATTTCAAGGTCTTCCATCAAATACAGATCTTCCAGCTAATCCATGTCTTCCAGAAAAATCTGTGTCTTCCACCAAATCCAAGTCTTCCAGTAAATCTAGTTCTTCCAGAA…
chr20:30954186-30956926	hsa_circ_0001136	195	6	2740	ASXL1	GTATTAGAAAACTACTCGGATGCTCCAATGACACCAAAACAGATTCTGCAGGTCATAGAGGCAGAAGGACTAAAGGAAATGAGCAGTGGGACTTCCCCTCTCGCATGCCTCAATGCTATGCTACATTCCAATTCAAGAGGAGGAGAGGGGTTGTTTTATAAACTGCCTGGCCGAATCAGCCTTTTCACGCTCAAG
chr4:144464661-144465125	hsa_circ_0001445	269	5	464	SMARCA5	GGAGGCTTGTGGATCAGAATCTGAACAAAATTGGGAAAGATGAAATGCTTCAAATGATTAGACATGGAGCAACACATGTGTTTGCTTCAAAGGAAAGTGAGATCACTGATGAAGATATCGATGGTATTTTGGAAAGAGGTGCAAAGAAGACTGCAGAGATGAATGAAAAGCTCTCCAAGATGGGCGAAAGTTCACTTAGAAACTTTACAATGGATACAGAGTCAAGTGTTTATAACTTCGAAGGAGAAGACTATAGAGAAAAACAAAAG
chr11:33307958-33309057	hsa_circ_0000284	1099	5	1099	HIPK3	GTATGGCCTCACAAGTCTTGGTCTACCCACCATATGTTTATCAAACTCAGTCAAGTGCCTTTTGTAGTGTGAAGAAACTCAAAGTAGAGCCAAGCAGTTGTGTATTCCAGGAAAGAAACTATCCACGGACCTATGTGAATGGTAGAAACTTTGGAAATTCTCATCCTCCCACTAAGGGTAGTGCTTTTCAGACAAAGATACCATTTAATAGACCTCGAGGACACAACTTTTCATTGCAGACAAGTGCTGTTGTTTTGAAAAACACTGCAGGTGCTACAAAGGTCATAGCAGCTCAGGCACAGCAAGCTCACGTGCAGGCACCTCAGATTGGGGCGTGGCGAAACAGATTGCATTTCCTAGAAGGCCCCCAGCGATGTGGATTGAAGCGCAAGAGTGAGG…
chr2:32602655-32631625	hsa_circ_002146	1152		28970	BIRC6	CTAAACCAGGTGGACAGGTGAAATGTCAGTATATCTCTGCTGTGGATAAAGTTATATTTGTGGATGATTATGCAGTAGGGTGTAGGAAGGACCTTAATGGAATCTTGTTGTTAGACACTGCTCTGCAAACTCCAGTTTCAAAGCAGGATGATGTGGTTCAGCTTGAATTACCCGTTACAGAGGCACAGCAGCTCTTATCAGCATGTTTAGAAAAGGTAGATATTTCTAGTACAGAGGGTTATGATTTGTTCATCACACAGCTCAAAGATGGTTTAAAAAATACATCTCATGAGACTGCAGCAAACCACAAAGTTGCTAAGTGGGCCACAGTTACATTTCATCTTCCTCATCATGTGTTGAAGTCCATTGCCAGTGCCATTGTAAATGAACTCAAGAAAA…
All candidates have been validated by Chun-Ying Yu and his colleagues (Nat Commun. 2017)
